# Supplementary material for: The Effect of Psychological Distress on Measurement Invariance in Measures of Mental Wellbeing
Source: Int J Environ Res Public Health. 2022 Aug 15;19(16):10072. doi: 10.3390/ijerph191610072 (PMC9408727; doi:10.3390/ijerph191610072)
Supplement: Supplementary file 1 [file ijerph-19-10072-s001.zip]

Archive with 1 entries (1 files):
- ijerph-1830175-supplementary.pdf
